# Supplementary material for: Medium-Term Effects of Increased Water Intake and Head-Up Sleep on Cardiovascular Health
Source: JACC Adv. 2025 Jan 8;4(2):101536. doi: 10.1016/j.jacadv.2024.101536 (PMC11780084; doi:10.1016/j.jacadv.2024.101536)
Supplement: Supplemental Table [file mmc2.xls]

## Sheet: Sheet1
Tests of Normality
		Kolmogorov-Smirnov
Variable	Group	Statistic	df	Sig.
weight_pre	Water	0.0943687	24	.200*
	Water+HUS	0.115687	11	.200*
weight_post	Water	0.106763	24	.200*
	Water+HUS	0.123061	11	.200*
BMI_pre	Water	0.0876656	24	.200*
	Water+HUS	0.135864	11	.200*
BMI_post	Water	0.0850893	24	.200*
	Water+HUS	0.150453	11	.200*
BSA_pre	Water	0.0876856	24	.200*
	Water+HUS	0.122636	11	.200*
BSA_post	Water	0.0883622	24	.200*
	Water+HUS	0.118641	11	.200*
MVPA	Water	0.141796	24	.200*
	Water+HUS	0.118729	11	.200*
VO2rel_max_pre	Water	0.115118	24	.200*
	Water+HUS	0.11335	11	.200*
VO2rel_max_post	Water	0.0943187	24	.200*
	Water+HUS	0.206589	11	.200*
VO2max_kgLBM_pre	Water	0.105695	24	.200*
	Water+HUS	0.118388	11	.200*
VO2max_kgLBM_post	Water	0.107425	24	.200*
	Water+HUS	0.193362	11	.200*
TotalBMC_pre	Water	0.121845	24	.200*
	Water+HUS	0.188926	11	.200*
TotalLBM_pre	Water	0.113705	24	.200*
	Water+HUS	0.185514	11	.200*
TotalFat_pre	Water	0.184511	24	0.0338415
	Water+HUS	0.226786	11	0.119009
Totalfatpercentage_pre	Water	0.101618	24	.200*
	Water+HUS	0.145502	11	.200*
TotalBMC_post	Water	0.129244	24	.200*
	Water+HUS	0.215316	11	0.163418
TotalLBM_post	Water	0.103666	24	.200*
	Water+HUS	0.160099	11	.200*
TotalFat_post	Water	0.143309	24	.200*
	Water+HUS	0.172624	11	.200*
Totalfatpercentage_post	Water	0.105168	24	.200*
	Water+HUS	0.138327	11	.200*
Hbmass_g_pre	Water	0.121267	24	.200*
	Water+HUS	0.187994	11	.200*
Hbmass_gkg_pre	Water	0.102867	24	.200*
	Water+HUS	0.159692	11	.200*
Hb_conc_pre	Water	0.108962	24	.200*
	Water+HUS	0.153933	11	.200*
Hct_pre	Water	0.111403	24	.200*
	Water+HUS	0.160453	11	.200*
RBCV_ml_pre	Water	0.120803	24	.200*
	Water+HUS	0.202793	11	.200*
PV_ml_pre	Water	0.110879	24	.200*
	Water+HUS	0.166698	11	.200*
BV_ml_pre	Water	0.102263	24	.200*
	Water+HUS	0.139907	11	.200*
RBCV_mlkg_pre	Water	0.0863897	24	.200*
	Water+HUS	0.15545	11	.200*
PV_mlkg_pre	Water	0.0814249	24	.200*
	Water+HUS	0.118253	11	.200*
BV_mlkg_pre	Water	0.112444	24	.200*
	Water+HUS	0.135064	11	.200*
Hbmass_g_post	Water	0.109126	24	.200*
	Water+HUS	0.187088	11	.200*
Hbmass_gkg_post	Water	0.12722	24	.200*
	Water+HUS	0.169733	11	.200*
Hb_conc_post	Water	0.149565	24	0.175964
	Water+HUS	0.209753	11	0.191236
Hct_post	Water	0.14906	24	0.179571
	Water+HUS	0.218726	11	0.147438
RBCV_ml_post	Water	0.105208	24	.200*
	Water+HUS	0.185963	11	.200*
PV_ml_post	Water	0.107533	24	.200*
	Water+HUS	0.126993	11	.200*
BV_ml_post	Water	0.104522	24	.200*
	Water+HUS	0.121994	11	.200*
RBCV_mlkg_post	Water	0.127744	24	.200*
	Water+HUS	0.164717	11	.200*
PV_mlkg_post	Water	0.122585	24	.200*
	Water+HUS	0.145484	11	.200*
BV_mlkg_post	Water	0.118856	24	.200*
	Water+HUS	0.231146	11	0.103631
BSA_LA_4C_rest_pre	Water	0.0976077	24	.200*
	Water+HUS	0.14399	11	.200*
BSA_EDV_rest_pre	Water	0.12661	24	.200*
	Water+HUS	0.276955	11	0.0181743
BSA_ESV_rest_pre	Water	0.13536	24	.200*
	Water+HUS	0.113106	11	.200*
BSA_SV_rest_pre	Water	0.146954	24	0.194611
	Water+HUS	0.228586	11	0.11266
BSA_CO_rest_pre	Water	0.122908	24	.200*
	Water+HUS	0.172326	11	.200*
BSA_RAvol_rest_pre	Water	0.121021	24	.200*
	Water+HUS	0.193419	11	.200*
BSA_LA_4C_rest_post	Water	0.104957	24	.200*
	Water+HUS	0.153006	11	.200*
BSA_EDV_rest_post	Water	0.120142	24	.200*
	Water+HUS	0.160417	11	.200*
BSA_ESV_rest_post	Water	0.14392	24	.200*
	Water+HUS	0.146507	11	.200*
BSA_SV_rest_post	Water	0.124158	24	.200*
	Water+HUS	0.201349	11	.200*
BSA_CO_rest_post	Water	0.158848	24	0.120311
	Water+HUS	0.139362	11	.200*
BSA_RAvol_rest_post	Water	0.124714	24	.200*
	Water+HUS	0.198554	11	.200*
HR_rest_pre	Water	0.120227	24	.200*
	Water+HUS	0.211639	11	0.181804
EF_rest_pre	Water	0.117436	24	.200*
	Water+HUS	0.126931	11	.200*
HR_rest_post	Water	0.0798956	24	.200*
	Water+HUS	0.137938	11	.200*
EF_rest_post	Water	0.139417	24	.200*
	Water+HUS	0.175887	11	.200*
BSA_LVmass_pre	Water	0.126461	24	.200*
	Water+HUS	0.184232	11	.200*
BSA_LVmass_post	Water	0.18142	24	0.0398923
	Water+HUS	0.227333	11	0.11708
BSA_Ees_rest_pre	Water	0.227917	24	0.00229954
	Water+HUS	0.215842	11	0.16079
BSA_Ed_rest_pre	Water	0.179929	24	0.0431326
	Water+HUS	0.214252	11	0.168738
BSA_Ea_rest_pre	Water	0.207123	24	0.00910834
	Water+HUS	0.157207	11	.200*
BSA_Ees_rest_post	Water	0.120418	24	.200*
	Water+HUS	0.115331	11	.200*
BSA_Ed_rest_post	Water	0.0954144	24	.200*
	Water+HUS	0.221663	11	0.137079
BSA_Ea_rest_post	Water	0.152174	24	0.157331
	Water+HUS	0.192547	11	.200*
BSA_diafillingrt_rest_pre	Water	0.150046	24	0.172528
	Water+HUS	0.215986	11	0.160071
BSA_diafillingrt_rest_post	Water	0.179064	24	0.0451136
	Water+HUS	0.192431	11	.200*
BSA_sysempt_rest_pre	Water	0.157352	24	0.128178
	Water+HUS	0.142671	11	.200*
BSA_sysempt_rest_post	Water	0.154126	24	0.145132
	Water+HUS	0.183498	11	.200*
SBP_rest_pre	Water	0.124709	24	.200*
	Water+HUS	0.208832	11	0.19584
DBP_rest_pre	Water	0.126166	24	.200*
	Water+HUS	0.168024	11	.200*
MAP_rest_pre	Water	0.110737	24	.200*
	Water+HUS	0.146639	11	.200*
SBP_rest_post	Water	0.168071	24	0.0778967
	Water+HUS	0.21375	11	0.171249
DBP_rest_post	Water	0.112479	24	.200*
	Water+HUS	0.153552	11	.200*
MAP_rest_post	Water	0.102001	24	.200*
	Water+HUS	0.118585	11	.200*
SVR_rest_pre	Water	0.142	24	.200*
	Water+HUS	0.15673	11	.200*
SVR_rest_post	Water	0.152697	24	0.153594
	Water+HUS	0.155557	11	.200*
BSA_LA_4C_60_pre	Water	0.155315	24	0.138885
	Water+HUS	0.169592	11	.200*
BSA_EDV_60_pre	Water	0.123725	24	.200*
	Water+HUS	0.151472	11	.200*
BSA_ESV_60_pre	Water	0.154692	24	0.142156
	Water+HUS	0.137082	11	.200*
BSA_SV_60_pre	Water	0.120373	24	.200*
	Water+HUS	0.12347	11	.200*
BSA_CO_60_pre	Water	0.103745	24	.200*
	Water+HUS	0.207837	11	.200*
BSA_RAvol_60_pre	Water	0.263994	24	0.000143596
	Water+HUS	0.142468	11	.200*
BSA_LA_4C_70_pre	Water	0.256804	24	0.000259497
	Water+HUS	0.214025	11	0.169876
BSA_EDV_70_pre	Water	0.0688951	24	.200*
	Water+HUS	0.145132	11	.200*
BSA_ESV_70_pre	Water	0.164875	24	0.0905276
	Water+HUS	0.134743	11	.200*
BSA_SV_70_pre	Water	0.076984	24	.200*
	Water+HUS	0.0955549	11	.200*
BSA_CO_70_pre	Water	0.111877	24	.200*
	Water+HUS	0.150986	11	.200*
BSA_RAvol_70_pre	Water	0.262484	24	0.000162863
	Water+HUS	0.188991	11	.200*
BSA_LA_4C_80_pre	Water	0.15149	24	0.162216
	Water+HUS	0.21861	11	0.147849
BSA_EDV_80_pre	Water	0.106126	24	.200*
	Water+HUS	0.159365	11	.200*
BSA_ESV_80_pre	Water	0.204662	24	0.0106051
	Water+HUS	0.195266	11	.200*
BSA_SV_80_pre	Water	0.124297	24	.200*
	Water+HUS	0.172113	11	.200*
BSA_CO_80_pre	Water	0.11991	24	.200*
	Water+HUS	0.226307	11	0.120698
BSA_RAvol_80_pre	Water	0.121767	24	.200*
	Water+HUS	0.182617	11	.200*
BSA_LA_4C_90_pre	Water	0.15345	24	0.148684
	Water+HUS	0.205313	11	.200*
BSA_EDV_90_pre	Water	0.153732	24	0.147206
	Water+HUS	0.121951	11	.200*
BSA_ESV_90_pre	Water	0.133851	24	.200*
	Water+HUS	0.194433	11	.200*
BSA_SV_90_pre	Water	0.148349	24	0.184648
	Water+HUS	0.198017	11	.200*
BSA_CO_90_pre	Water	0.146416	24	0.198457
	Water+HUS	0.143863	11	.200*
BSA_RAvol_90_pre	Water	0.167234	24	0.081053
	Water+HUS	0.197765	11	.200*
BSA_LA_4C_100_pre	Water	0.167317	24	0.0807376
	Water+HUS	0.134427	11	.200*
BSA_EDV_100_pre	Water	0.131197	24	.200*
	Water+HUS	0.129414	11	.200*
BSA_ESV_100_pre	Water	0.127706	24	.200*
	Water+HUS	0.181011	11	.200*
BSA_SV_100_pre	Water	0.154928	24	0.140919
	Water+HUS	0.143825	11	.200*
BSA_CO_100_pre	Water	0.0901317	24	.200*
	Water+HUS	0.175096	11	.200*
BSA_RAvol_100_pre	Water	0.161869	24	0.104433
	Water+HUS	0.114215	11	.200*
BSA_LA_4C_60_post	Water	0.2166	24	0.00496291
	Water+HUS	0.193962	11	.200*
BSA_EDV_60_post	Water	0.085683	24	.200*
	Water+HUS	0.212077	11	0.179616
BSA_ESV_60_post	Water	0.105149	24	.200*
	Water+HUS	0.202771	11	.200*
BSA_SV_60_post	Water	0.148709	24	0.182081
	Water+HUS	0.330425	11	0.00142806
BSA_CO_60_post	Water	0.13214	24	.200*
	Water+HUS	0.183075	11	.200*
BSA_RAvol_60_post	Water	0.171354	24	0.0664883
	Water+HUS	0.271365	11	0.0229666
BSA_LA_4C_70_post	Water	0.187262	24	0.0291441
	Water+HUS	0.206644	11	.200*
BSA_EDV_70_post	Water	0.0891289	24	.200*
	Water+HUS	0.16413	11	.200*
BSA_ESV_70_post	Water	0.158588	24	0.12168
	Water+HUS	0.141903	11	.200*
BSA_SV_70_post	Water	0.119632	24	.200*
	Water+HUS	0.180115	11	.200*
BSA_CO_70_post	Water	0.120064	24	.200*
	Water+HUS	0.173263	11	.200*
BSA_RAvol_70_post	Water	0.185605	24	0.0319003
	Water+HUS	0.216653	11	0.156734
BSA_LA_4C_80_post	Water	0.128602	24	.200*
	Water+HUS	0.205209	11	.200*
BSA_EDV_80_post	Water	0.105825	24	.200*
	Water+HUS	0.169926	11	.200*
BSA_ESV_80_post	Water	0.145246	24	.200*
	Water+HUS	0.185242	11	.200*
BSA_SV_80_post	Water	0.106672	24	.200*
	Water+HUS	0.197326	11	.200*
BSA_CO_80_post	Water	0.111423	24	.200*
	Water+HUS	0.169394	11	.200*
BSA_RAvol_80_post	Water	0.227367	24	0.00238987
	Water+HUS	0.194668	11	.200*
BSA_LA_4C_90_post	Water	0.11359	24	.200*
	Water+HUS	0.250561	11	0.0520369
BSA_EDV_90_post	Water	0.102584	24	.200*
	Water+HUS	0.245167	11	0.0634566
BSA_ESV_90_post	Water	0.166934	24	0.0822113
	Water+HUS	0.17131	11	.200*
BSA_SV_90_post	Water	0.158996	24	0.119536
	Water+HUS	0.168052	11	.200*
BSA_CO_90_post	Water	0.119708	24	.200*
	Water+HUS	0.207953	11	.200*
BSA_RAvol_90_post	Water	0.119304	24	.200*
	Water+HUS	0.218935	11	0.146701
BSA_LA_4C_100_post	Water	0.104207	24	.200*
	Water+HUS	0.315537	11	0.00306517
BSA_EDV_100_post	Water	0.106556	24	.200*
	Water+HUS	0.169317	11	.200*
BSA_ESV_100_post	Water	0.104644	24	.200*
	Water+HUS	0.152596	11	.200*
BSA_SV_100_post	Water	0.148176	24	0.185889
	Water+HUS	0.191094	11	.200*
BSA_CO_100_post	Water	0.129458	24	.200*
	Water+HUS	0.192134	11	.200*
BSA_RAvol_100_post	Water	0.117244	24	.200*
	Water+HUS	0.179146	11	.200*
Delta_BSA_LA4C_60	Water	0.0966128	24	.200*
	Water+HUS	0.138603	11	.200*
Delta_BSA_EDV_60	Water	0.0923683	24	.200*
	Water+HUS	0.11997	11	.200*
Delta_BSA_ESV_60	Water	0.103445	24	.200*
	Water+HUS	0.187417	11	.200*
Delta_BSA_SV_60	Water	0.0998187	24	.200*
	Water+HUS	0.102617	11	.200*
Delta_BSA_CO_60	Water	0.110442	24	.200*
	Water+HUS	0.133272	11	.200*
Delta_BSA_RAvol_60	Water	0.177167	24	0.0497317
	Water+HUS	0.184512	11	.200*
Delta_BSA_LA4C_70	Water	0.173768	24	0.0590263
	Water+HUS	0.144218	11	.200*
Delta_BSA_EDV_70	Water	0.0900445	24	.200*
	Water+HUS	0.156416	11	.200*
Delta_BSA_ESV_70	Water	0.151437	24	0.162596
	Water+HUS	0.24142	11	0.0725943
Delta_BSA_SV_70	Water	0.121317	24	.200*
	Water+HUS	0.116241	11	.200*
Delta_BSA_CO_70	Water	0.111908	24	.200*
	Water+HUS	0.148402	11	.200*
Delta_BSA_RAvol_70	Water	0.169489	24	0.072781
	Water+HUS	0.200647	11	.200*
Delta_BSA_LA4C_80	Water	0.103205	24	.200*
	Water+HUS	0.193548	11	.200*
Delta_BSA_EDV_80	Water	0.132794	24	.200*
	Water+HUS	0.262218	11	0.0332476
Delta_BSA_ESV_80	Water	0.185792	24	0.0315779
	Water+HUS	0.222776	11	0.133155
Delta_BSA_SV_80	Water	0.127534	24	.200*
	Water+HUS	0.301473	11	0.00606321
Delta_BSA_CO_80	Water	0.0941779	24	.200*
	Water+HUS	0.337587	11	0.000973961
Delta_BSA_RAvol_80	Water	0.163108	24	0.0982108
	Water+HUS	0.188579	11	.200*
Delta_BSA_LA4C_90	Water	0.12656	24	.200*
	Water+HUS	0.135292	11	.200*
Delta_BSA_EDV_90	Water	0.0956341	24	.200*
	Water+HUS	0.177775	11	.200*
Delta_BSA_ESV_90	Water	0.097163	24	.200*
	Water+HUS	0.156331	11	.200*
Delta_BSA_SV_90	Water	0.128175	24	.200*
	Water+HUS	0.178199	11	.200*
Delta_BSA_CO_90	Water	0.157228	24	0.128829
	Water+HUS	0.144294	11	.200*
Delta_BSA_RAvol_90	Water	0.154675	24	0.142245
	Water+HUS	0.172381	11	.200*
Delta_BSA_LA4C_100	Water	0.13171	24	.200*
	Water+HUS	0.164655	11	.200*
Delta_BSA_EDV_100	Water	0.10116	24	.200*
	Water+HUS	0.181823	11	.200*
Delta_BSA_ESV_100	Water	0.100721	24	.200*
	Water+HUS	0.12071	11	.200*
Delta_BSA_SV_100	Water	0.105852	24	.200*
	Water+HUS	0.175981	11	.200*
Delta_BSA_CO_100	Water	0.0795381	24	.200*
	Water+HUS	0.154866	11	.200*
avo2diff_60_pre	Water	0.097803	24	.200*
	Water+HUS	0.255177	11	0.0437159
avo2diff_70_pre	Water	0.0971056	24	.200*
	Water+HUS	0.173781	11	.200*
avo2diff_80_pre	Water	0.0801142	24	.200*
	Water+HUS	0.212503	11	0.177483
avo2diff_90_pre	Water	0.120085	24	.200*
	Water+HUS	0.129964	11	.200*
avo2diff_100_pre	Water	0.120689	24	.200*
	Water+HUS	0.14072	11	.200*
avo2diff_60_post	Water	0.110996	24	.200*
	Water+HUS	0.180161	11	.200*
avo2diff_70_post	Water	0.118842	24	.200*
	Water+HUS	0.138413	11	.200*
avo2diff_80_post	Water	0.150805	24	0.167107
	Water+HUS	0.201711	11	.200*
avo2diff_90_post	Water	0.0920567	24	.200*
	Water+HUS	0.16934	11	.200*
avo2diff_100_post	Water	0.115634	24	.200*
	Water+HUS	0.173239	11	.200*
Delta_avo2diff_60	Water	0.100681	24	.200*
	Water+HUS	0.183565	11	.200*
Delta_avo2diff_70	Water	0.223758	24	0.00306797
	Water+HUS	0.180258	11	.200*
Delta_avo2diff_80	Water	0.132923	24	.200*
	Water+HUS	0.189475	11	.200*
Delta_avo2diff_90	Water	0.112321	24	.200*
	Water+HUS	0.10673	11	.200*
Delta_avo2diff_100	Water	0.0945072	24	.200*
	Water+HUS	0.204759	11	.200*
VO2rel_60_pre	Water	0.15954	24	0.116675
	Water+HUS	0.121017	11	.200*
VO2rel_70_pre	Water	0.108113	24	.200*
	Water+HUS	0.167705	11	.200*
VO2rel_80_pre	Water	0.144475	24	.200*
	Water+HUS	0.13618	11	.200*
VO2rel_90_pre	Water	0.104206	24	.200*
	Water+HUS	0.160512	11	.200*
VO2rel_100_pre	Water	0.110697	24	.200*
	Water+HUS	0.105412	11	.200*
VO2rel_60_post	Water	0.0906843	24	.200*
	Water+HUS	0.159234	11	.200*
VO2rel_70_post	Water	0.125673	24	.200*
	Water+HUS	0.179139	11	.200*
VO2rel_80_post	Water	0.107752	24	.200*
	Water+HUS	0.145488	11	.200*
VO2rel_90_post	Water	0.153606	24	0.147868
	Water+HUS	0.170125	11	.200*
VO2rel_100_post	Water	0.101263	24	.200*
	Water+HUS	0.223478	11	0.130676
Delta_VO2re_60	Water	0.118727	24	.200*
	Water+HUS	0.0908182	11	.200*
Delta_VO2re_70	Water	0.130713	24	.200*
	Water+HUS	0.20066	11	.200*
Delta_VO2re_80	Water	0.104904	24	.200*
	Water+HUS	0.158084	11	.200*
Delta_VO2re_90	Water	0.0949903	24	.200*
	Water+HUS	0.227302	11	0.11719
Delta_VO2re_100	Water	0.090126	24	.200*
	Water+HUS	0.233599	11	0.095288
*. This is a lower bound of the true significance.
